# Supplementary material for: Proteasomes in Patient Rectal Cancer and Different Intestine Locations: Where Does Proteasome Pool Change?
Source: Cancers (Basel). 2021 Mar 5;13(5):1108. doi: 10.3390/cancers13051108 (PMC7961961; doi:10.3390/cancers13051108)
Supplement: Supplementary file 1 [file cancers-13-01108-s001.zip]

Archive with 14 entries (13 files):
- proofed supp/
- proofed supp/Fig. S1.pdf
- proofed supp/Fig. S2.pdf
- proofed supp/Gel images.pdf
- proofed supp/Table S1.pdf
- proofed supp/Table S10.pdf
- proofed supp/Table S2.pdf
- proofed supp/Table S3.pdf
- proofed supp/Table S4.pdf
- proofed supp/Table S5.pdf
- proofed supp/Table S6.pdf
- proofed supp/Table S7.pdf
- proofed supp/Table S8.pdf
- proofed supp/Table S9.pdf
